# Supplementary material for: Illegal Solid-Waste Dumping in a Low-Income Neighbourhood in South Africa: Prevalence and Perceptions
Source: Int J Environ Res Public Health. 2023 Sep 13;20(18):6750. doi: 10.3390/ijerph20186750 (PMC10530688; doi:10.3390/ijerph20186750)
Supplement: Supplementary file 1 [file ijerph-20-06750-s001.zip]

Archive with 1 entries (1 files):
- ijerph-2396361-supplementary.pdf
